# Supplementary material for: A comparison of physical activity and nutrition in young women with and without primary dysmenorrhea
Source: F1000Res. 2018 Jan 16;7:59. [Version 1] doi: 10.12688/f1000research.12462.1 (PMC6117855; doi:10.12688/f1000research.12462.1)
Supplement: Raw data behind the results of this study — The coding schema for the data can be found in Supplementary File 2. [file f1000research-7-13494-s0000.tgz]

Archive with 1 entries (1 files):
- 4ededb27-c935-448a-a247-58c4ddb2d21e_Dataset_1.xlsx
