# Supplementary material for: A comparison of physical activity and nutrition in young women with and without primary dysmenorrhea
Source: F1000Res. 2018 Jan 16;7:59. [Version 1] doi: 10.12688/f1000research.12462.1 (PMC6117855; doi:10.12688/f1000research.12462.1)
Supplement: Raw data behind the results of this study — The coding schema for the data can be found in Supplementary File 2. [file f1000research-7-13494-s0000.tgz › 4ededb27-c935-448a-a247-58c4ddb2d21e_Dataset_1.xlsx]

## Sheet: Sheet1
ID	Pain	age	height	weight	BMI	menarch	Bleeding	menstruation	Mother education	Father education	Mother job	Father job	vacuum cleaner	kitchen	computer	number of computers	clothes washer	bathroom	freezer	dish washer	car	number of cars	mobile	tv	dvd	telephone	bank account	Pinch bank balance	family income	Home type	Ownership of house	home meter	people living in the house	Private house	how they own a home	Individual income	Mother income	father income	job	ph.activity2	D.ph.activity2	t3	ph.activity4	D.ph.activity4	t5	J.walking6	D.J.walking6	t7	use of motor vehicles
6	3	26	145	50	23.8	16	7	2	3	3	1	4	1	1	1	1	1	1	1	0	1	1	1	1	1	1	1	1	1	1	1	3	4	2		1	1	3	2	2	0	0	2	0	0	2	0	0	1
9	1	23	160	52	20.31	12	7	2	3	3	1	2	1	1	1	2	1	1	1	1	0		1	1	1	1	1	1	1	2	1	3	5	2		1	1	3	2	2	0	0	2	0	0	2	0	0	1
12	0	25	159	52	20.63	11	7	2	4	6	1	4	1	1	1	2	1	1	1	0	1	1	1	1	1	1	1	1	1	1	1	2	3	1	3	3	2	2	1	2	0	0	2	0	0	2	0	0	1
14	0	22	164	54	20.14	14	6	2	3	4	1	4	1	1	1	2	1	1	1	0	1	1	1	1	1	1	1	1	1	2	1	2	4	2		1	3	4	2	2	0	0	2	0	0	2	0	0	1
18	3	22	168	76	26.953	15	7	2	3	4	1	3	1	1	1	2	1	1	1	0	1	2	1	1	1	1	1	1	1	1	1	3	4	2		1	2	4	2	2	0	0	2	0	0	2	0	0	1
20	0	20	160	48	18.75	13	7	2	2	3	1	2	1	1	1	1	1	1	1	0	1	1	1	1	1	1	1	1	1	2	1	2	5	2		1	1	3	2	2	0	0	2	0	0	2	0	0	1
34	3	19	175	42	15.44	15	7	2	4	5	1	3	1	1	1	2	1	1	1	1	1	1	1	1	1	1	1	1	1	1	1	2	5	2		1	1	4	2	2	0	0	2	0	0	2	0	0	1
41	0	22	164	52	19.4	14	7	2	2	3	1	3	1	1	1	1	1	1	1	0	0		1	1	1	1	1	1	1	1	1	4	5	1	2	1	1	3	2	2	0	0	2	0	0	2	0	0	1
52	3	22	158	58	23.29	13	7	2	2	3	1	2	1	1	1	1	1	1	1	0	1	1	1	1	1	1	1	1	1	1	1	3	4	2		1	1	3	2	2	0	0	2	0	0	2	0	0	1
54	0	24	164	49	18.28	15	4	2	3	4	1	2	1	1	1	1	1	1	1	1	1	1	1	1	1	1	1	1	1	1	1	3	4	2		1	1	3	2	2	0	0	2	0	0	2	0	0	1
61	0	21	165	50	18.38	15	7	2	4	4	1	2	1	1	1	2	1	1	1	0	1	1	1	1	1	1	1	1	1	2	1	2	4	2		1	1	3	2	2	0	0	2	0	0	2	0	0	1
62	0	25	164	65	24.25	13	5	2	6	5	1	4	1	1	1	5	1	1	1	1	1	2	1	1	1	1	1	1	1	1	1	4	5	2		2	2	3	1	2	0	0	2	0	0	2	0	0	1
63	0	19	173	90	30.1	13	7	2	6	4	2	3	1	1	1	1	1	1	1	0	1	2	1	1	1	1	1	1	1	2	2	1	4	2		1	3	3	1	2	0	0	2	0	0	2	0	0	1
64	2	23	160	64	25	13	4	2	2	3	1	2	1	1	1	1	1	1	1	1	1	1	1	1	1	1	1	1	1	1	1	2	5	2		1	1	3	2	2	0	0	2	0	0	2	0	0	1
66	0	18	175	56	18.03	12	7	2	7	5	5	3	1	1	1	2	1	1	1	1	1	1	1	1	1	1	1	1	1	2	1	2	3	2		1	4	4	2	2	0	0	2	0	0	2	0	0	1
81	0	23	160	63	24.6	14	7	2	3	3	1	2	1	1	1	2	1	1	1	1	1	1	1	1	1	1	1	1	1	1	1	4	5	1	2	1	1	3	2	2	0	0	2	0	0	2	0	0	1
87	3	20	158	58	23.29	13	5	2	3	5	1	3	1	1	1	1	1	1	1	0	1	1	1	1	1	1	1	1	1	1	1	2	3	2		1	1	3	1	2	0	0	2	0	0	2	0	0	1
90	0	23	162	64	24.42	13	7	2	3	3	1	2	1	1	1	2	1	1	1	0	0		1	1	1	1	1	1	1	1	1	2	4	2		1	1	3	2	2	0	0	2	0	0	2	0	0	1
91	1	22	150	49	21.77	15	4	2	3	3	1	2	1	1	1	2	1	1	1	1	1	2	1	1	1	1	1	1	1	1	1	2	4	1	2	1	1	3	2	2	0	0	2	0	0	2	0	0	1
92	2	23	165	63	24.6	14	7	2	5	6	1	3	1	1	1	3	1	1	1	1	1	1	1	1	0	0	1	1	1	1	1	4	5	1	3	1	2	4	2	2	0	0	2	0	0	2	0	0	1
95	2	23	162	58	22.13	14	7	2	3	5	1	3	1	1	1	2	1	1	1	0	1	2	1	1	1	1	1	1	1	1	1	4	4	2		1	2	4	2	2	0	0	2	0	0	2	0	0	1
99	3	20	161	52	20.07	14	4	2	3	4	1	3	1	1	1	2	1	1	1	0	1	1	1	1	1	1	1	1	1	2	1	2	4	2		1	1	3	2	2	0	0	2	0	0	2	0	0	1
102	0	20	150	49	21.77	12	5	2	2	2	2	2	1	1	1	1	1	1	1	0	1	1	1	1	1	1	1	1	1	1	3	3	11	2		1	3	3	2	2	0	0	2	0	0	2	0	0	1
103	0	20	164	55	20.52	12	5	2	7	7	1	5	1	1	1	5	1	1	1	1	1	3	1	1	1	1	1	1	1	2	1	4	4	2		1	2	4	1	2	0	0	2	0	0	2	0	0	1
104	0	21	161	50	19.3	13	8	2	2	2	1	2	1	1	0		1	1	1	0	0		1	1	1	1	1	1	1	1	1	3	4	2		1	1	2	2	2	0	0	2	0	0	2	0	0	1
106	3	18	160	53	20.7	14	6	2	3	3	2	2	1	1	1	1	1	1	1	1	1	1	1	1	1	1	1	1	1	2	1	2	4	2		1	2	3	2	2	0	0	2	0	0	2	0	0	1
107	0	22	164	56	20.89	15	6	2	3	3	1	3	1	1	1	1	1	1	1	0	1	1	1	1	1	0	1	1	1	1	1	4	3	2		1	1	3	2	2	0	0	2	0	0	2	0	0	1
125	2	22	142	43	21.39	13	7	3	3	4	1	4	1	1	1	1	1	1	1	0	1	1	1	1	1	1	1	1	1	1	1	3	3	2		1	1	3	2	2	0	0	2	0	0	2	0	0	1
127	1	21	162	48	18.32	12	5	2	5	5	1	3	1	1	1	2	1	1	1	1	1	2	1	1	1	1	1	1	1	1	1	3	4	2		1	1	4	2	2	0	0	2	0	0	2	0	0	1
128	1	19	164	57.6	21.49	13	6	2	3	3	1	3	1	1	1	2	1	1	1	0	1	1	1	1	1	1	1	1	1	1	1	3	5	2		1	1	3	2	2	0	0	2	0	0	2	0	0	1
129	1	22	158	55	22.08	14	7	2	2	2	1	4	1	1	1	1	1	1	1	0	0		1	1	1	1	1	1	1	1	1	2	5	2		1	1	4	2	2	0	0	2	0	0	2	0	0	1
130	2	22	167	52	18.7	14	5	3	2	4	1	4	1	1	1	2	1	1	1	1	1	1	1	1	1	1	1	1	1	1	1	1	7	2		1	1	3	2	2	0	0	2	0	0	2	0	0	1
132	3	20	156	52	21.39	14	5	3	3	3	1	2	1	1	1	1	1	1	1	0	1	1	1	1	1	1	1	1	1	2	1	1	4	2		1	1	2	2	2	0	0	2	0	0	2	0	0	1
133	2	21	164	47	17.53	12	8	3	5	5	3	3	1	1	1	1	1	1	1	0	1	1	1	1	1	1	1	1	1	1	1	2	5	2		1	4	4	2	2	0	0	2	0	0	2	0	0	1
135	3	18	164	70	26.11	16	6	2	5	5	3	3	1	1	1	2	1	1	1	0	0		1	1	1	1	1	1	1	1	1	2	4	2		1	2	2	2	2	0	0	2	0	0	2	0	0	1
136	3	20	157	40	16.26	13	9	2	2	2	1	4	1	1	1	1	1	1	1	0	0		1	1	1	1	1	1	1	2	1	2	4	2		1	1	3	2	2	0	0	2	0	0	2	0	0	1
137	1	22	163	63	23.77	11	5	2	3	2	3	2	1	1	1	1	1	1	1	0	1	1	1	1	1	1	1	1	1	1	1	1	4	2		1	3	3	2	2	0	0	2	0	0	2	0	0	1
138	3	26	159	57	22.61	12	7	2	2	2	1	2	1	1	1	1	1	1	1	1	1	1	1	1	1	1	1	1	1	2	1	2	5	2		1	1	3	2	2	0	0	2	0	0	2	0	0	2
144	3	20	170	56	19.37	13	5	2	3	3	1	3	1	1	1	2	1	1	1	1	1	1	1	1	1	1	1	1	1	2	2	2	4	2		1	2	4	2	2	0	0	2	0	0	2	0	0	1
145	3	20	163	50	18.86	13	6	2	3	3	1	2	1	1	1	1	1	1	1	0	1	1	1	1	1	1	1	1	1	2	1	2	4	2		1	1	3	2	2	0	0	2	0	0	2	0	0	1
146	1	24	160	58	22.65	13	3	2	2	2	1	4	1	1	1	1	1	1	1	0	1	2	1	1	1	1	1	1	1	1	1	4	5	2		1	1	3	2	2	0	0	2	0	0	2	0	0	1
147	0	22	160	53	20.7	13	7	2	2	2	1	2	1	1	1	2	1	1	1	0	1	1	1	1	1	1	1	1	1	2	1	2	4	2		1	1	3	2	2	0	0	2	0	0	2	0	0	1
148	2	22	160	46	17.96	14	8	2	2	2	1	2	1	1	1	1	1	1	1	0	0		1	1	1	1	1	1	1	1	1	2	4	2		1	1	3	2	2	0	0	2	0	0	2	0	0	1
149	2	20	153	49	20.94	13	6	2	2	3	1	2	1	1	1	1	1	1	1	0	1	1	1	1	1	1	1	1	1	1	1	3	5	2		1	1	3	2	2	0	0	2	0	0	2	0	0	1
150	2	20	163	63	23.77	10	6	2	2	2	1	3	1	1	1	1	1	1	1	0	1	1	1	1	1	1	1	1	1	1	1	3	4	2		1	2	2	2	2	0	0	2	0	0	2	0	0	1
152	3	21	170	53	17.72	16	7	2	2	2	1	4	1	1	1	2	1	1	1	0	0		1	1	1	1	1	1	1	1	1	1	5	2		1	1	3	2	2	0	0	2	0	0	2	0	0	1
153	2	22	167	54	19.42	14	5	1	3	2	3	2	1	1	1	2	1	1	1	0	1	1	1	1	1	1	1	1	1	1	1	4	2	2		1	4	4	2	2	0	0	2	0	0	2	0	0	1
154	2	22	168	54	19.14	14	7	2	2	3	1	3	1	1	1	1	1	1	1	0	1	1	1	1	1	1	1	1	1	1	1	4	4	2		1	1	3	2	2	0	0	2	0	0	2	0	0	1
155	1	20	158	55	22.08	14	7	2	3	3	4	4	1	1	1	2	1	1	1	1	1	2	1	1	1	1	1	1	1	2	1	3	3	2		1	4	4	2	2	0	0	2	0	0	2	0	0	1
156	3	22	168	63	22.34	14	7	2	3	5	1	4	1	1	1	2	1	1	1	0	0		1	1	1	1	1	1	1	2	1	2	4	2		1	1	4	2	2	0	0	2	0	0	2	0	0	1
157	3	26	161	56	21.62	14	5	2	3	5	1	3	1	1	1	3	1	1	1	1	0		1	1	1	1	1	1	1	1	1	2	5	2		1	1	3	1	2	0	0	2	0	0	2	0	0	1
158	1	19	174	82	27.15	14	6	2	3	5	1	3	1	1	1	1	1	1	1	0	1	1	1	1	1	1	1	1	1	1	1	2	4	2		1	1	4	2	2	0	0	2	0	0	2	0	0	1
159	1	19	163	47	17.73	14	6	2	3	2	1	1	1	1	1	1	1	1	1	0	1	1	1	1	1	1	1	1	1	1	1	1	5	2		1	1	3	2	2	0	0	2	0	0	2	0	0	1
160	3	26	161	45	17.37	14	7	2	3	3	3	3	1	1	1	2	1	1	1	1	1	1	1	1	1	1	1	1	1	1	1	2	5	2		1	2	4	2	2	0	0	2	0	0	2	0	0	1
161	2	26	155	50	20.83	14	5	2	3	3	1	2	1	1	1	1	1	1	1	1	1	1	1	1	1	1	1	1	1	1	1	4	5	2		1	1	3	1	2	0	0	2	0	0	2	0	0	2
162	3	18	168	90	31.91	12	7	2	3	3	1	2	1	1	1	1	1	1	1	0	1	1	1	1	1	1	1	1	1	2	1	2	4	2		1	1	3	2	2	0	0	2	0	0	2	0	0	2
163	2	18	160	55	21.48	15	5	2	2	4	1	4	1	1	1	2	1	1	1	0	1	1	1	1	1	1	1	1	1	2	1	4	5	2		1	1	4	2	2	0	0	2	0	0	2	0	0	1
164	3	19	160	64	25	12	7	2	2	5	1	3	1	1	1	1	1	1	1	1	1	1	1	1	1	1	1	1	1	2	1	2	4	2		1	2	3	2	2	0	0	2	0	0	2	0	0	1
165	1	19	167	65	23.38	13	7	2	5	4	3	3	1	1	1	2	1	1	1	1	1	3	1	1	1	1	1	1	1	2	1	2	5	2		1	3	3	2	2	0	0	2	0	0	2	0	0	1
166	2	23	156	66	27.16	13	7	2	2	2	1	4	1	1	1	1	1	1	1	0	1	1	1	1	1	1	1	1	1	1	1	3	4	2	1	1	1	4	2	2	0	0	2	0	0	2	0	0	1
167	1	18	170	50	17.3	13	7	2	3	3	3	3	1	1	1	2	1	1	1	0	1	2	1	1	1	1	1	1	1	1	1	2	4	2		1	3	3	2	2	0	0	2	0	0	2	0	0	1
168	3	21	162	58	22.13	16	7	3	2	3	1	2	1	1	1	1	1	1	1	0	1	1	1	1	1	1	1	1	1	2	1	1	4	2		1	1	3	2	2	0	0	2	0	0	2	0	0	1
169	1	19	158	63	25.3	13	5	2	3	5	1	3	1	1	1	1	1	1	1	0	1	1	1	1	1	1	1	1	1	2	1	1	5	2		1	2	4	2	2	0	0	2	0	0	2	0	0	1
170	2	20	165	60	22.05	11	7	2	3	3	1	2	1	1	1	2	1	1	1	0	1	2	1	1	1	1	1	1	1	1	1	4	3	2		1	2	4	2	2	0	0	2	0	0	2	0	0	1
171	2	19	155	61	25	11	7	1	1	3	1	1	1	1	1	1	1	1	1	0	1	1	1	1	1	1	1	1	1	1	1	1	4	2		1	1	3	2	2	0	0	2	0	0	2	0	0	1
172	3	19	170	48	16.6	14	7	2	3	3	1	2	1	1	1	1	1	1	1	0	1	2	1	1	1	1	1	1	1	1	1	2	4	2		1	2	3	2	2	0	0	2	0	0	2	0	0	1
173	0	19	159	43	17.06	13	7	2	2	2	1	2	1	1	1	1	1	1	1	0	0		1	1	1	1	1	1	1	1	1	3	6	2		1	1	3	2	2	0	0	2	0	0	2	0	0	1
174	1	19	165	54	19.85	13	5	2	2	3	1	4	1	1	1	3	1	1	1	0	1	2	1	1	1	1	1	1	1	2	1	2	5	2		1	1	3	2	2	0	0	2	0	0	2	0	0	1
175	3	23	160	55	21.48	13	5	3	5	6	4	4	1	1	1	1	1	1	1	1	1	2	1	1	1	1	1	1	1	1	1	2	3	2		1	2	3	2	2	0	0	2	0	0	2	0	0	1
176	3	22	157	70	28.45	13	7	2	5	2	4	2	1	1	1	1	1	1	1	0	1	1	1	1	1	1	1	1	1	1	1	2	5	1	3	1	4	3	2	2	0	0	2	0	0	2	0	0	1
177	3	20	167	65	23.3	13	7	2	3	3	1	2	1	1	1	1	1	1	1	0	1	1	1	1	1	1	1	1	1	1	1	2	4	2		1	1	4	2	2	0	0	2	0	0	2	0	0	1
178	2	23	157	57	23.17	11	7	3	3	5	1	3	1	1	1	2	1	1	1	0	1	1	1	1	1	1	1	1	1	1	1	3	4	2		1	2	4	2	2	0	0	2	0	0	2	0	0	1
180	3	19	165	65	23.89	12	4	2	3	3	1	2	1	1	1	1	1	1	1	0	1	1	1	1	1	1	1	1	1	1	1	4	4	2		1	1	2	2	2	0	0	2	0	0	2	0	0	1
181	2	22	164	60	22.38	13	5	2	3	3	1	4	1	1	1	1	1	1	1	0	1	1	1	1	1	1	1	1	1	1	1	3	4	2		1	1	3	2	2	0	0	2	0	0	2	0	0	1
182	3	24	165	55	20.22	14	7	2	3	3	1	2	1	1	1	1	1	1	1	0	0		1	1	1	1	1	1	1	1	1	2	4	2		1	1	3	2	2	0	0	2	0	0	2	0	0	2
183	1	26	165	79	29.04	12	7	2	3	3	4	4	1	1	1	1	1	1	1	0	1	1	1	1	1	1	1	1	1	1	1	3	5	2		1	2	3	1	2	0	0	2	0	0	2	0	0	1
184	2	24	168	83	29.43	13	7	2	3	3	4	4	1	1	1	1	1	1	1	0	1	1	1	1	1	1	1	1	1	1	1	3	5	2		1	2	3	2	2	0	0	2	0	0	2	0	0	2
185	0	25	159	75	29.76	13	7	2	3	3	4	2	1	1	1	1	1	1	1	0	1	1	1	1	1	1	1	1	1	2	1	3	5	2		3	3	4	1	2	0	0	2	0	0	2	0	0	1
186	2	19	170	52	17.99	15	5	2	6	6	3	3	1	1	1	2	1	1	1	1	1	1	1	1	1	1	1	1	1	1	1	2	5	2		1	3	3	2	2	0	0	2	0	0	2	0	0	1
187	3	20	156	48	19.75	13	5	2	3	5	1	3	1	1	1	1	1	1	1	0	1	1	1	1	1	1	1	1	1	2	1	2	3	2		1	1	3	2	2	0	0	2	0	0	2	0	0	1
191	1	21	160	70	27.34	15	7	1	3	5	1		1	1	1	1	1	1	1	0	1	1	1	1	1	1	1	1	1	1	1	2	3	2		1	2		2	2	0	0	2	0	0	2	0	0	1
192	3	20	160	59	22.69	13	7	2	3	3	1	3	1	1	1	2	1	1	1	0	1	1	1	1	1	1	1	1	1	1	1	3	5	2		1	1	3	2	2	0	0	2	0	0	2	0	0	1
193	3	21	163	60	22.64	13	7	3	1	1	1	4	1	1	1	1	1	1	1	0	0		1	1	1	1	1	1	1	1	1	2	3	2		1	1	2	2	2	0	0	2	0	0	2	0	0	1
201	3	18	160	63	24.6	14	5	3	3	3	1	2	1	1	1	2	1	1	1	0	1	2	1	1	1	1	1	1	1	1	1	2	4	2		1	1	3	2	2	0	0	2	0	0	2	0	0	1
202	1	18	151	46	20.17	11	7	2	3	4	1	3	1	1	1	1	1	1	1	1	1	1	1	1	1	1	1	1	1	1	1	4	6	2		1	2	4	2	2	0	0	2	0	0	2	0	0	1
203	2	21	164	55	20.52	14	5	2	3	4	2	3	1	1	1	1	1	1	1	0	1	1	1	1	1	1	1	1	1	2	1	2	3	2		1	3	3	2	2	0	0	2	0	0	2	0	0	1
204	1	22	162	70	26.71	13	6	2	2	3	1	2	1	1	1	1	1	1	1	0	1	1	1	1	1	1	1	1	1	1	1	2	3	2		1	1	3	2	2	0	0	2	0	0	2	0	0	1
205	3	21	163	55	20.75	13	5	2	3	3	1	4	1	1	1	1	1	1	1	0	1	1	1	1	1	1	1	1	1	1	1	3	5	2		1	1	3	2	2	0	0	2	0	0	2	0	0	1
206	0	20	157	41	16.66	15	7	3	2	2	1	2	1	1	1	1	1	1	1	0	1	2	1	1	1	1	1	1	1	1	1	2	5	2		1	1	3	2	2	0	0	2	0	0	2	0	0	1
207	3	20	158	58	23.29	12	3	2	3	3	1	2	1	1	1	2	1	1	1	0	1	2	1	1	1	1	1	1	1	1	1	2	4	2		1	1	3	2	2	0	0	2	0	0	2	0	0	1
211	1	22	161	49.5	18.91	13	7	2	3	3			1	1	1	1	1	1	1	0	0		1	1	1	1	1	1	1	1	1	2	2	2		3	1		1	2	0	0	2	0	0	2	0	0	1
212	2	21	163	64	24.15	12	8	2	3	5	1	3	1	1	1	2	1	1	1	1	1	1	1	1	1	1	1	1	1	1	1	2	5	2		1	2	3	2	2	0	0	2	0	0	2	0	0	1
222	3	26	156	46	18.93	12	5	2	2	2	1	3	1	1	1	1	1	1	1	0	0		1	1	1	1	1	1	1	1	1	1	3	2		1	1	3	2	2	0	0	2	0	0	2	0	0	1
223	2	26	170	68	23.52	13	7	2	3	3	1	2	1	1	1	1	1	1	1	1	1	1	1	1	1	1	1	1	1	1	1	4	5	2		1	1	3	1	2	0	0	2	0	0	2	0	0	1
224	2	22	157	47	19.1	11	6	2	3	2	1	3	1	1	0		1	1	1	0	0		1	1	1	1	1	1	1	2	1	1	3	2		1	1	2	2	2	0	0	2	0	0	2	0	0	2
225	2	21	165	70	25.73	11	5	2	3	5	1	2	1	1	1	2	1	1	1	0	1	2	1	1	1	1	1	1	1	1	1	2	4	2		1	2	3	2	2	0	0	2	0	0	2	0	0	1
226	3	20	163	64	24.15	12	8	2	3	5	1	3	1	1	1	2	1	1	1	1	1	1	1	1	1	1	1	1	1	1	1	3	4	2		1	1	3	2	2	0	0	2	0	0	2	0	0	1
227	1	22	163	52	19.62	16	7	2	2	2	1	2	1	1	1	1	1	1	1	0	0		1	1	1	1	1	1	1	1	1	4	4	2		1	1	2	2	2	0	0	2	0	0	2	0	0	1
228	3	20	171	53	18.15	13	7	2	3	6	1	3	1	1	1	1	1	1	1	0	1	1	1	1	1	1	1	1	1	1	1	3	4	2		1	1	3	2	2	0	0	2	0	0	2	0	0	1
229	3	21	172	66	22.37	12	6	2	2	2	1	2	1	1	1	1	1	1	1	0	1	1	1	1	1	1	1	1	1	1	1	4	4	2		1	1	3	2	2	0	0	2	0	0	2	0	0	1
230	2	18	170	65	22.49	13	7	2	2	2	1	2	1	1	1	1	1	1	1	0	1	1	1	1	1	1	1	1	2	1	1	1	3	2		1	1	2	2	2	0	0	2	0	0	2	0	0	1
231	2	20	160	45	17.57	12	8	2	3	3	1	2	1	1	1	1	1	1	1	0	1	1	1	1	1	1	1	1	1	2	1	2	4	2		1	1	3	2	2	0	0	2	0	0	2	0	0	1
232	1	20	160	56	21.87	12	7	2	3	2	1	2	1	1	1	1	0	1	1	0	1	1	1	1	1	1	1	1	1	1	1	2	4	2		1	1	2	2	2	0	0	2	0	0	2	0	0	1
233	3	20	154	70	29.53	12	7	2	2	3	1	3	1	1	1	1	1	1	1	0	1	1	1	1	1	1	1	1	1	1	1	3	5	2		1	1	3	2	2	0	0	2	0	0	2	0	0	1
234	0	26	176	57	18.44	14	7	2	7	6	3	3	1	1	1	2	1	1	1	1	1	3	1	1	1	1	1	1	1	1	1	4	3	2		1	4	4	2	2	0	0	2	0	0	2	0	0	2
235	0	18	160	58	22.65	13	7	2	5	6	3	3	1	1	1	2	1	1	1	0	1	1	1	1	1	1	1	1	1	2	1	2	4	2		1	3	4	2	2	0	0	2	0	0	2	0	0	1
236	1	23	165	50	18.38	14	7	2	2	3	1	2	1	1	1	2	1	1	1	0	1	1	1	1	1	1	1	1	1	1	1	2	4	2		1	1	3	2	2	0	0	2	0	0	2	0	0	1
237	0	19	169	69	24.21	17	6	2	5	5	3	3	1	1	1	2	1	1	1	0	1	1	1	1	1	1	1	1	1	2	1	2	5	2		1	4	4	2	2	0	0	2	0	0	2	0	0	1
238	1	23	166	58	21.09	13	7	2	3	3	4	1	1	1	1	1	1	1	1	0	1	2	1	1	1	1	1	1	1	2	1	2	7	1	2	1	4	4	2	2	0	0	2	0	0	2	0	0	1
239	2	19	165	61	22.42	14	6	2	5	3	1	2	1	1	1	1	1	1	1	0	1	1	1	1	1	1	1	1	1	1	1	1	4	2		1	1	3	2	2	0	0	2	0	0	2	0	0	1
240	3	19	155	46	19.16	12	5	2	5	3	3	2	1	1	1	2	1	1	1	1	1	3	1	1	1	1	1	1	1	2	1	2	3	2		1	3	3	2	2	0	0	2	0	0	2	0	0	1
241	1	20	156	58	23.86	10	4	2	3	3	1	2	1	1	1	2	1	1	1	0	1	2	1	1	1	1	1	1	1	2	1	3	4	2		1	2	4	2	2	0	0	2	0	0	2	0	0	1
242	3	21	160	49	19.14	13	7	2	2	2	1	2	1	1	1	1	1	1	1	0	1	1	1	1	1	1	1	1	1	1	1	2	4	2		1	1	3	2	2	0	0	2	0	0	2	0	0	1
243	1	21	165	54	19.85	13	6	2	2	3	1	2	1	1	1	1	1	1	1	0	1	1	1	1	1	1	1	1	1	1	1	4	4	2		1	1	3	2	2	0	0	2	0	0	2	0	0	1
244	1	23	168	58	20.56	15	7	2	3	3	1	2	1	1	1	1	1	1	1	0	1	1	1	1	1	1	1	1	1	1	1	1	5	2		1	1	2	2	2	0	0	2	0	0	2	0	0	1
245	3	23	159	66	26.19	12	7	2	3	3	1	4	1	1	1	1	1	1	1	0	1	1	1	1	1	1	1	1	1	1	1	2	3	2		1	1	3	2	2	0	0	2	0	0	2	0	0	1
246	2	22	157	52	21.13	15	7	2	2	3	1	4	1	1	1	1	1	1	1	1	1	1	1	1	1	1	1	1	1	1	1	2	5	2		1	1	3	2	2	0	0	2	0	0	2	0	0	1
247	2	21	158	50	20.08	15	6	2	3	3	1	2	1	1	1	1	1	1	1	1	1	1	1	1	1	1	1	1	1	1	1	3	4	2		1	1	3	2	2	0	0	2	0	0	2	0	0	1
248	1	22	161	70	27.02	14	6	2	3	4	1	3	1	1	1	1	1	1	1	0	1	1	1	1	1	1	1	1	1	2	1	2	4	2		1	2	4	2	2	0	0	2	0	0	2	0	0	1
249	2	21	165	53	19.48	13	5	3	2	3	1	4	1	1	1	1	1	1	1	0	1	1	1	1	1	1	1	1	1	2	1	2	4	2		1	1	3	2	2	0	0	2	0	0	2	0	0	1
250	1	21	163	70	26.41	14	7	2	2	3	1	4	1	1	1	1	1	1	1	1	1	1	1	1	1	1	1	1	1	1	1	3	4	2		1	2	3	2	2	0	0	2	0	0	2	0	0	1
53	0	20	157	68	27.64	11	4	2	6	6	1	3	1	1	1	1	1	1	1	0	1	2	1	1	1	1	1	1	1	1	1	4	6	2		1	1	3	2	2	0	0	2	0	0	2	0	0	1
151	0	21	168	53.5	18.97	14	7	2	3	3	1	2	1	1	1	4	1	1	1	1	1	2	1	1	1	1	1	1	1	2	1	3	6	2		1	2	4	2	2	0	0	2	0	0	2	0	0	1
190	1	21	163	60	22.64	13	7	2	4	2	3	2	1	1	1	1	1	1	1	0	1	1	1	1	1	1	1	1	1	1	1	3	5	2		1	3	2	2	2	0	0	2	0	0	2	0	0	1
179	0	19	164	55	20.52	13	7	2	5	3	1	2	1	1	1	1	1	1	1	0	1	1	1	1	1	1	1	1	1	1	1	4	4	2		1	1	3	2	2	0	0	2	0	0	2	0	0	1
1	4	21	158	54	21.68	12	7	3	4	5	3	4	1	1	1	1	1	1	1	0	1	2	1	1	1	1	1	1	1	2	1	2	4	2		1	3	3	2	2	0	0	2	0	0	2	0	0	1
2	5	24	164	65	24.25	13	4	2	1	2	1	2	1	1	1	1	1	1	1	0	1	1	1	1	1	1	1	1	1	1	1	2	6	2		1	1	3	2	2	0	0	2	0	0	2	0	0	1
4	8	22	158	52	20.88	13	8	1	2	2	1	4	1	1	1	1	1	1	1	0	1	1	1	1	1	1	1	1	1	1	1	2	3	2		1	1	3	2	2	0	0	2	0	0	2	0	0	1
5	4	20	154	53	22.36	14	7	2	5		3		1	1	1	1	1	1	1	0	0		1	1	0	1	1	1	1	2	1	2	4	2		1	2		2	2	0	0	2	0	0	2	0	0	1
7	7	20	160	75	29.29	13	8	2	5	7	3	3	1	1	1	2	1	1	1	0	1	1	1	1	1	1	1	1	1	1	1	3	4	2		1	2	3	2	2	0	0	2	0	0	2	0	0	1
8	4	26	167	62	22.3	10	6	2	2	3	2	4	1	1	1	2	1	1	1	1	0		1	1	1	0	1	1	1	2	1	1	3	2		1	2	3	2	2	0	0	2	0	0	2	0	0	1
10	7	22	163	63	23.77	15	7	2	3	3	1	2	1	1	1	1	1	1	1	0	0		1	1	1	1	1	1	1	1	1	2	4	2		1	2	3	2	2	0	0	2	0	0	2	0	0	1
11	8	23	161	71	27.41	13	7	2	4	6	3	3	1	1	1	1	1	1	1	1	1	1	1	1	1	1	1	1	1	2	1	2	4	2		1	3	4	2	2	0	0	2	0	0	2	0	0	1
13	8	23	156	58	23.86	13	7	2	5	5	3	3	1	1	1	3	1	1	1	1	0		1	1	1	1	1	1	1	1	1	1	4	2		1	3	4	2	2	0	0	2	0	0	2	0	0	1
15	7	25	168	55	19.5	15	3	2	4	3	1	2	1	1	1	2	1	1	1	1	1	4	1	1	1	1	1	1	1	2	1	3	4	1	2	1	2	3	2	2	0	0	2	0	0	2	0	0	1
16	6	21	165	48	17.64	14	8	1	3	3	1	2	1	1	1	1	1	1	1	0	0		1	1	1	1	1	1	1	1	2	2	5	2		1	2	2	1	2	0	0	2	0	0	1	3	10	1
17	7	23	168	68	24.11	10	6	2	3	3	1	4	1	1	1	2	1	1	1	0	1	1	1	1	1	1	1	1	1	2	1	4	3	2		1	1	3	2	2	0	0	2	0	0	2	0	0	1
19	9	22	168	68	24.11	14	7	2	3	3	1	4	1	1	1	1	1	1	1	0	1	1	1	1	1	1	1	1	1	1	1	2	4	2		1	2	3	2	2	0	0	2	0	0	2	0	0	1
21	10	23	157	65	26.42	15	5	2	3	3	1	2	1	1	1	1	1	1	1	0	1	1	1	1	1	1	1	1	1	2	1	2	5	2		1	1	3	1	1	2	300	1	5	360	1	2	30	1
22	8	20	157	40	16.26	15	7	2	3	3	1	2	1	1	1	1	1	1	1	0	1	2	1	1	1	1	1	1	1	2	1	2	4	2		1	1	3	2	2	0	0	2	0	0	2	0	0	1
23	8	21	169	44	15.43	16	10	2	2	5	1	3	1	1	1	1	1	1	1	0	1	1	1	1	1	1	1	1	1	2	1	1	4	2		1	2	3	1	2	0	0	2	0	0	2	0	0	1
24	8	20	157	40	16.26	14	10	2	3	3	1	2	1	1	1	1	1	1	1	1	1	1	1	1	1	0	1	1	1	1	1	4	7	2		1	2	4	2	2	0	0	2	0	0	2	0	0	1
25	6	26	170	73	25.25	15	6	2	2	2	1	4	1	1	1	2	1	1	1	0	0		1	1	1	1	1	1	1	1	1	2	3	2		1	1	2	2	2	0	0	2	0	0	2	0	0	1
26	5	21	158	68	27.3	15	7	2	2	3	2	2	1	1	1	2	1	1	1	0	0		1	1	1	1	1	1	1	2	1	2	4	2		1	2	3	1	2	0	0	2	0	0	2	0	0	1
27	9	26	167	62	22.3	13	6	2	2	2	1	4	1	1	1	1	1	1	1	0	0		1	1	1	1	1	2	1	1	1	2	3	2		1	1	3	2	2	0	0	2	0	0	2	0	0	2
28	9	26	165	65	23.89	11	7	2	4	4	3	3	1	1	1	1	1	1	1	1	1	1	1	1	1	1	1	1	1	2	1	2	3	2		1	3	3	1	2	0	0	2	0	0	2	0	0	1
29	6	21	170	68	23.52	12	6	2	3	3	1	3	1	1	1	3	1	1	1	0	1	3	1	1	1	1	1	1	1	2	1	2	5	2		1	2	4	2	2	0	0	2	0	0	2	0	0	1
30	5	21	162	57	21.75	16	7	2	5	5	1	2	1	1	1	1	1	1	1	1	1	2	1	1	1	1	1	1	1	2	1	2	3	2		1	3	4	2	2	0	0	2	0	0	2	0	0	1
31	6	21	176	95	30.74	13	7	2	4	3	3	2	1	1	1	2	1	1	1	1	1	2	1	1	1	1	1	1	1	1	1	3	5	2		1	3	3	2	2	0	0	2	0	0	2	0	0	1
32	5	24	164	60	22.38	13	7	2	2	2	1	4	1	1	0	1	1	1	1	0	0	1	1	1	1	1	1	1	1	1	1	2	3	2		1	1	3	2	2	0	0	2	0	0	2	0	0	1
35	4	21	165	80	29.41	12	6	2	3	3	1	2	1	1	1	2	1	1	1	1	1	1	1	1	1	1	1	1	1	2	1	2	4	2		1	2	4	2	2	0	0	2	0	0	2	0	0	1
37	8	20	174	94	31.12	13	7	2	2	3	1	3	1	1	1	1	1	1	1	1	1	1	1	1	1	1	1	1	1	2	1	1	3	2		1	3	3	2	2	0	0	2	0	0	2	0	0	1
38	9	21	171	56	19.17	15	7	2	5	5	1	2	1	1	1	1	1	1	1	1	0		1	1	1	0	1	2	1	1	1	3	5	2		1	3	4	2	2	0	0	2	0	0	2	0	0	1
39	9	23	156	54	22.22	10	8	1	1	1	1	3	1	1	1	1	1	1	1	1	0	1	1	1	1	1	1	1	1	1	1	4	5	2		1	1	2	2	2	0	0	2	0	0	2	0	0	1
40	5	26	170	78	26.98	13	6	2	2	3	1	4	1	1	1	1	1	1	1	1	0		1	1	1	1	1	1	1	1	1	3	3	2		1	1	2	2	2	0	0	2	0	0	2	0	0	1
42	5	22	175	70	22.87	14	7	2	2	5	1	3	1	1	1	1	1	1	1	0	1	1	1	1	1	1	1	1	1	1	1	2	4	2		1	1	3	2	2	0	0	2	0	0	2	0	0	1
43	9	23	165	50	18.38	15	6	2	5	5	1	4	1	1	1	1	1	1	1	1	1	1	1	1	1	1	1	1	1	1	1	2	3	1	1	1	1	3	2	2	0	0	2	0	0	2	0	0	1
44	10	25	168	58	20.56	13	5	2	3	5	1	4	1	1	1	2	1	1	1	1	1	1	1	1	1	1	1	1	1	1	1	3	3	2		3	2	3	1	2	0	0	2	0	0	2	0	0	1
45	7	25	163	65	24.52	13	6	2	5	5	3	3	1	1	1	3	1	1	1	1	1	2	1	1	1	1	1	1	1	1	1	2	4	2		1	3	3	2	2	0	0	2	0	0	2	0	0	1
46	7	21	169	62	21.75	14	3	2	2	4	1	3	1	1	1	2	1	1	1	1	1	1	1	1	1	1	1	1	1	1	1	4	4	2		1	2	3	2	2	0	0	2	0	0	2	0	0	1
47	10	26	169	70	24.56	14	7	2	3	3	1		1	1	1	2	1	1	1	0	1	1	1	1	1	1	1	1	1	2	1	1	2	1	3	4	2		1	2	0	0	2	0	0	1	6	60	1
48	5	25	163	53	22.64	14	7	2	3	5	1	3	1	1	1	2	1	1	1	1	1	1	1	1	1	1	1	1	1	1	1	3	4	2		3	2	4	1	2	0	0	2	0	0	1	6	120	1
49	5	21	165	55	20.22	13	7	2	2	3	1	2	1	1	1	1	1	1	1	0	1	1	1	1	1	1	1	1	1	1	1	2	4	2		1	1	4	2	2	0	0	2	0	0	2	0	0	1
50	5	22	165	55	20.22	13	7	1	3	3	1	2	1	1	1	2	1	1	1	0	1	1	1	1	1	1	1	1	1	1	1	2	4	2		1	1	3	2	2	0	0	2	0	0	2	0	0	1
51	7	24	171	56	19.17	14	5	2	7	7	5	5	1	1	1	5	1	1	1	1	1	3	1	1	1	1	1	1	1	1	1	4	4	1	2	1	4	4	2	2	0	0	2	0	0	2	0	0	1
55	4	20	160	52	20.31	14	10	1	2	4	1	3	1	1	1	1	1	1	1	0	1	1	1	1	1	1	1	1	1	1	1	1	4	2		1	1	3	2	2	0	0	2	0	0	2	0	0	1
56	5	25	170	63	21.79	15	7	2	2	3	1	4	1	1	1	2	1	1	1	0	1	1	1	1	1	1	1	1	1	1	1	2	3	2		1	1	3	2	2	0	0	2	0	0	2	0	0	1
57	5	22	163	57	21.5	14	5	2	3	3	1	3	1	1	1	2	1	1	1	1	1	1	1	1	1	1	1	1	1	2	1	3	5	2		1	1	3	2	2	0	0	2	0	0	2	0	0	1
58	5	22	168	56	19.85	13	7	2	3	3	1	3	1	1	1	1	1	1	1	0	1	1	1	1	1	1	1	1	1	1	1	4	4	2		1	1	3	2	2	0	0	2	0	0	2	0	0	1
59	9	21	172	73	24.74	11	10	2	3	3	1	2	1	1	1	2	0	1	1	0	1	1	1	1	1	1	1	1	1	2	1	2	4	2		1	2	4	2	2	0	0	2	0	0	2	0	0	1
60	10	20	165	49	18.01	13	6	2	3	4	1	3	1	1	1	1	1	1	1	0	0		1	1	1	1	1	1	1	1	1	2	4	2		1	2	4	2	2	0	0	2	0	0	2	0	0	2
65	5	26	150	59	26.22	11	5	2	3	5	4	4	1	1	1	2	1	1	1	1	1	2	1	1	1	1	1	1	1	1	1	3	4	2		3	3	3	1	2	0	0	2	0	0	2	0	0	1
67	8	24	172	60	20.33	16	7	2	3	3	1	2	1	1	1	1	1	1	1	1	1	1	1	1	1	1	1	1	1	1	1	2	4	2		1	2	4	1	1	1	120	2	0	0	2	0	0	2
68	5	19	159	52	20.63	13	6	2	3	3	1	2	1	1	1	1	1	1	1	1	1	1	1	1	1	1	1	1	1	2	1	3	4	2		1	1	3	2	2	0	0	2	0	0	2	0	0	1
70	9	23	169	57	20	13	6	2	6	5	1	4	1	1	1	5	1	1	1	1	1	2	1	1	1	1	1	1	1	1	1	4	5	2		1	1	3	1	2	0	0	2	0	0	2	0	0	1
71	5	26	155	42	17.5	15	5	2	3	3	1	4	1	1	1	1	1	1	1	0	1	2	1	1	1	1	1	1	1	1	1	4	5	2		1	1	3	2	2	0	0	2	0	0	2	0	0	1
72	8	21	160	70	27.34	10	4	1	3	3	1	2	1	1	1	1	1	1	1	0	1	1	1	1	1	1	1	1	1	2	1	3	5	2		1	1	3	2	2	0	0	2	0	0	2	0	0	1
73	7	21	160	54	21.09	11	5	2	3	3	1	2	1	1	1	3	1	1	1	1	1	2	1	1	1	1	1	1	1	2	1	2	4	2		1	2	4	2	2	0	0	2	0	0	2	0	0	1
74	7	21	170	60	20.76	13	4	2	3	3	3	3	1	1	1	1	1	1	1	1	1	1	1	1	1	1	1	1	1	2	1	2	4	2		1	3	3	2	2	0	0	2	0	0	2	0	0	1
75	8	21	167	71	25.53	11	7	2	4	6	2	3	1	1	1	2	1	1	1	0	1	1	1	1	1	1	1	1	1	1	1	4	4	2		1	3	3	2	2	0	0	2	0	0	2	0	0	1
76	8	24	160	60	23.43	13	7	2	2	2	2	4	1	1	1	1	1	1	1	1	1	2	1	1	1	1	1	1	1	1	1	2	4	2		1	3	3	2	2	0	0	2	0	0	2	0	0	1
77	8	23	160	50	19.53	13	7	2	3	5	1	3	1	1	1	2	1	1	1	0	1	1	1	1	1	1	1	1	1	2	1	1	3	1	2	1	2	4	2	2	0	0	2	0	0	2	0	0	1
78	7	25	169	100	36.36	13	4	2	3	3	1	4	1	1	1	1	1	1	1	1	1	1	1	1	1	1	1	1	1	1	1	2	2	1	2	1	2	4	2	2	0	0	2	0	0	2	0	0	1
79	6	20	164	55	20.52	14	7	2	3	3	1	2	1	1	1	2	1	1	1	1	1	2	1	1	1	1	1	1	1	1	1	4	3	2		1	1	3	2	2	0	0	2	0	0	2	0	0	1
80	8	19	158	53	21.28	14	6	2	3	3	1	2	1	1	1	1	1	1	1	0	1	1	1	1	1	1	1	1	1	1	1	2	3	2		1	1	4	2	2	0	0	2	0	0	2	0	0	2
82	9	26	151	50	21.92	14	8	2	2	1	1	2	1	1	1	5	1	1	1	1	1	4	1	1	1	1	1	1	1	1	1	3	8	2		1	2	4	2	2	0	0	2	0	0	2	0	0	1
83	10	23	157	46	18.69	15	7	1	3	7	1	5	1	1	1	1	1	1	1	0	1	1	1	1	1	1	1	1	1	1	1	2	4	2		1	1	4	2	2	0	0	2	0	0	2	0	0	1
84	8	23	155	46	19.16	12	7	2	3	2	1	4	1	1	1	1	1	1	1	1	1	1	1	1	1	1	1	1	1	1	1	4	4	2		1	1	4	2	2	0	0	2	0	0	2	0	0	1
85	5	21	164	52	18.65	13	7	2	5	6	3	3	1	1	1	1	1	1	1	1	1	2	1	1	1	1	1	1	1	1	1	2	4	2		1	3	4	2	2	0	0	2	0	0	2	0	0	2
86	9	22	155	65	27.08	14	7	3	2	3	1	2	1	1	1	2	1	1	1	0	1	1	1	1	1	0	1	1	1	1	1	3	4	2		1	1	3	2	2	0	0	2	0	0	2	0	0	1
88	6	21	160	75	29.29	13	7	2	3	3	1	2	1	1	1	1	1	1	1	0	1	1	1	1	1	1	1	1	1	1	1	2	4	2		1	1	3	2	2	0	0	2	0	0	2	0	0	1
89	10	23	156	45	18.51	14	8	2	2	2	1	2	1	1	1	1	1	1	1	0	0		1	1	1	1	1	1	1	1	1	2	4	2		1	1	3	2	2	0	0	2	0	0	2	0	0	1
93	8	21	165	55	20.22	14	7	2	4	3	4	2	1	1	1	3	1	1	1	0	1	3	1	1	1	1	1	1	1	2	1	2	4	2		1	3	4	2	2	0	0	2	0	0	2	0	0	1
94	7	20	160	57	22.26	13	3	2	3	3	1	2	1	1	1	1	1	1	1	1	1	2	1	1	1	1	1	1	1	1	1	3	5	2		1	1	3	2	2	0	0	2	0	0	2	0	0	1
96	5	23	165	63	23.16	13	7	2	2	2	1	2	1	1	1	1	1	1	1	0	1	1	1	1	1	1	1	1	1	1	1	2	5	2		1	1	3	2	2	0	0	2	0	0	2	0	0	1
97	5	22	165	57	20.95	14	7	2	3	3	1	2	1	1	1	1	1	1	1	0	1	1	1	1	1	1	1	1	1	1	1	4	3	2		1	1	2	2	2	0	0	2	0	0	2	0	0	1
98	7	21	165	54	19.85	14	6	2	3		2		1	1	1	3	1	1	1	1	1	2	1	1	1	1	1	1	1	2	1	2	5	2		1	3		2	2	0	0	2	0	0	2	0	0	1
100	9	22	163	45	16.98	13	6	1	4	5	1	3	1	1	1	2	1	1	1	1	1	2	1	1	1	1	1	1	1	2	1	2	4	2		1	2	4	1	2	0	0	2	0	0	2	0	0	1
101	7	20	167	60	21.58	11	6	2	5	6	1	3	1	1	1	2	1	1	1	1	1	2	1	1	1	1	1	1	1	1	1	3	4	2		2	2	4	1	2	0	0	2	0	0	2	0	0	1
108	4	22	171	58	19.86	14	8	3	3	5	1	4	1	1	1	1	1	1	1	0	1	1	1	1	1	0	1	1	1	2	1	2	4	2		1	1	3	2	2	0	0	2	0	0	2	0	0	1
109	4	21	167	53	19.06	15	6	2	5	6	1	3	1	1	1	2	1	1	1	1	1	1	1	1	1	1	1	1	1	1	1	3	5	1	2	1	2	4	2	2	0	0	2	0	0	2	0	0	1
110	4	26	160	50	19.53	13	7	2	3	3	1	2	1	1	1	1	1	1	1	0	1	1	1	1	0	1	1	1	1	1	1	3	4	2		1	1	3	2	2	0	0	2	0	0	2	0	0	2
111	4	23	157	64	26.01	14	6	2	1	5	1	3	1	1	1	1	1	1	1	1	1	1	1	1	1	1	1	1	1	1	1	2	4	2		1	1	3	2	2	0	0	2	0	0	2	0	0	1
112	9	20	153	54	23.07	13	7	1	2	3	1	2	1	1	1	1	1	1	1	1	1	1	1	1	1	1	1	1	1	1	1	2	4	2		1	1	3	2	2	0	0	2	0	0	2	0	0	1
113	9	21	175	70	22.87	14	7	2	3	3	1	3	1	1	1	1	1	1	1	0	0		1	1	1	1	1	1	1	1	1	1	4	2		1	1	3	2	2	0	0	2	0	0	2	0	0	1
114	10	21	169	52	18.24	13	7	1	3	3	1	3	1	1	1	1	1	1	1	1	1	1	1	1	1	1	1	1	1	1	1	2	4	2		1	1	3	1	1	1	240	1	1	180	1	3	15	1
115	5	19	165	75	27.57	14	6	2	2	2	1	2	1	1	1	2	1	1	1	0	1	1	1	1	1	1	1	1	1	1	1	4	5	2		1	1	3	2	2	0	0	2	0	0	2	0	0	1
116	8	26	168	55	19.5	13	5	2	2	2	1	4	1	1	1	1	1	1	1	1	1	1	1	1	1	1	1	1	1	2	1	2	3	2		1	1	3	2	2	0	0	2	0	0	2	0	0	1
117	6	20	154	68	28.691	11	7	2	2	2	2	3	1	1	1	2	1	1	1	0	1	2	1	1	1	1	1	1	1	2	1	1	5	2		1	2	3	1	2	0	0	2	0	0	2	0	0	1
118	7	21	160	60	23.43	10	5	2	3	3	2	2	1	1	1	4	1	1	1	1	1	2	1	1	1	1	1	1	1	2	1	4	4	2		1	3	3	2	2	0	0	2	0	0	2	0	0	1
119	5	20	169	75	26.31	13	7	2	2	2	1	2	1	1	1	1	1	1	1	0	0		1	1	1	1	1	1	1	1	1	2	4	2		1	1	3	2	2	0	0	2	0	0	2	0	0	1
120	8	22	166	66	24	13	5	2	3	3	3	2	1	1	1	1	1	1	1	0	1	1	1	1	1	1	1	1	1	2	2	2	3	2		1	3	3	2	2	0	0	2	0	0	2	0	0	1
121	8	26	171	60	20.54	16	5	2	2	3	1	2	1	1	1	1	1	1	1	0	1	1	1	1	1	1	1	1	1	1	1	4	3	2		1	1	3	1	2	0	0	1	7	300	1	7	180	1
122	8	22	164	53	19.77	13	3	2	4	5	1	2	1	1	1	3	1	1	1	1	1	3	1	1	1	0	1	1	1	1	1	1	5	1	2	1	1	3	2	2	0	0	2	0	0	2	0	0	1
123	10	25	160	55	21.48	14	6	2	3	3	1	2	1	1	1	3	1	1	1	1	1	2	1	1	1	1	1	1	1	2	1	2	4	2		1	2	4	2	2	0	0	2	0	0	2	0	0	1
124	7	21	167	58	20.86	12	7	1	5	5	3	3	1	1	1	1	1	1	1	1	1	1	1	1	1	1	1	1	1	2	1	2	4	2		1	3	4	2	2	0	0	2	0	0	2	0	0	1
126	9	23	163	68	25.66	13	6	2	2	2	1	3	1	1	1	1	1	1	1	0	1	2	1	1	1	1	1	1	1	2	1	2	4	2		1	1	3	2	2	0	0	2	0	0	2	0	0	1
131	8	22	157	57	23.17	12	7	2	2	4	1	3	1	1	1	2	1	1	1	0	1	2	1	1	1	1	1	1	1	1	1	3	6	2		1	1	3	2	2	0	0	2	0	0	2	0	0	1
134	9	22	162	59	22.51	14	5	2	5	5	3	3	1	1	1	1	1	1	1	0	1	1	1	1	1	1	1	1	1	2	1	2	4	2		1	2	3	2	2	0	0	2	0	0	2	0	0	1
139	5	19	165	61	22.42	14	5	2	2	2	1	2	1	1	1	1	1	1	1	0	0		1	1	1	1	1	1	1	1	3	4	5	2		1	1	3	2	2	0	0	2	0	0	2	0	0	1
140	4	22	158	46	18.47	13	7	2	3	3	1	2	1	1	1	2	1	1	1	1	1	2	1	1	1	1	1	1	1	1	1	2	3	2		1	1	4	2	2	0	0	2	0	0	2	0	0	1
141	8	20	168	60	21.27	12	7	2	3	3	1	2	1	1	1	1	1	1	1	0	1	1	1	1	1	1	1	1	1	2	2	1	6	2		1	1	3	2	2	0	0	2	0	0	2	0	0	1
142	8	20	164	52	19.4	15	7	2	2	2	1	3	1	1	1	2	1	1	1	0	1	1	1	1	1	1	1	1	1	2	2	2	4	2		1	1	3	2	2	0	0	2	0	0	2	0	0	1
143	7	21	160	50	19.53	15	6	2	3	4	2	3	1	1	1	2	1	1	1	1	1	1	1	1	1	1	1	1	1	2	1	2	5	2		1	2	4	2	2	0	0	2	0	0	2	0	0	1
188	7	19	170	70	24.22	13	7	2	4	5	3	3	1	1	1	1	1	1	1	1	1	1	1	1	1	1	1	1	1	1	1	4	4	2		1	3	3	2	2	0	0	2	0	0	2	0	0	1
189	9	25	162	54	20.61	14	7	2	2	3	1	2	1	1	1	2	1	1	1	0	0		1	1	1	1	1	1	1	2	1	2	6	2		1	1	3	2	2	0	0	2	0	0	2	0	0	1
194	5	20	170	53	18.33	14	7	2	3	3	1	2	1	1	1	1	1	1	1	0	1	1	1	1	1	1	1	1	1	1	1	1	3	2		1	1	4	2	2	0	0	2	0	0	2	0	0	1
195	6	20	163	54	20.37	14	6	2	3	3	1	2	1	1	1	1	1	1	1	1	0		1	1	1	1	1	1	1	1	1	2	4	2		1	1	3	2	2	0	0	2	0	0	2	0	0	1
196	6	21	163	60	22.64	12	7	2	3	3	1	2	1	1	1	2	1	1	1	0	1	2	1	1	1	1	1	1	1	1	1	1	4	2		1	1	3	2	2	0	0	2	0	0	2	0	0	1
197	6	24	164	62	23.13	12	6	2	3	3	1	4	1	1	1	1	1	1	1	0	0		1	1	1	1	1	1	1	2	2	1	6	2		1	1	3	2	2	0	0	2	0	0	2	0	0	1
198	7	23	169	70	24.56	13	6	2	5	5	3	3	1	1	1	1	1	1	1	0	1	1	1	1	1	1	1	1	1	1	1	2	3	2		1	3	4	2	2	0	0	2	0	0	2	0	0	1
199	9	24	159	59	23.41	15	5	2	4	4	3	3	1	1	1	1	1	1	1	1	1	2	1	1	1	1	1	1	1	1	1	4	3	2		1	4	4	2	2	0	0	2	0	0	2	0	0	1
200	7	18	155	52	20.83	13	6	2	2		1		1	1	1	1	0	1	1	0	0		1	1	1	1	1	1	1	1	1	3	3	2		1	2		2	2	0	0	2	0	0	2	0	0	1
208	4	19	171	70	23.97	14	5	2	5	3	3	2	1	1	1	2	1	1	1	0	1	1	1	1	1	1	1	1	1	2	1	1	3	2		1	2	3	2	2	0	0	2	0	0	2	0	0	1
209	5	21	162	53	20.22	14	7	2	2	3	1	4	1	1	1	2	1	1	1	0	1	2	1	1	1	1	1	1	1	1	1	2	4	2		1	1	3	2	2	0	0	2	0	0	2	0	0	1
210	8	20	172	50	16.94	14	8	2	5	5	3	4	1	1	1	2	1	1	1	0	1	1	1	1	1	1	1	1	1	2	1	1	4	2		1	3	3	2	2	0	0	2	0	0	2	0	0	1
213	10	21	168	60	21.27	10	7	2	2	2	1	2	1	1	1	1	1	1	1	0	1	1	1	1	1	1	1	1	1	1	1	3	5	2		1	1	2	2	2	0	0	2	0	0	2	0	0	1
214	8	22	158	65	26.1	16	4	1	3	3	1	2	1	1	1	1	1	1	1	1	1	2	1	1	1	1	1	1	1	2	1	1	4	2		1	2	3	2	2	0	0	2	0	0	2	0	0	1
215	5	20	163	59	22.26	16	5	2	3	4	1	4	1	1	1	2	1	1	1	0	1	1	1	1	1	1	1	1	1	2	1	3	3	2		1	1	2	2	2	0	0	2	0	0	2	0	0	1
216	9	21	160	55	21.68	15	4	2	4	5	3	3	1	1	1	2	1	1	1	1	1	1	1	1	1	1	1	1	1	1	1	3	5	2		1	3	4	2	2	0	0	2	0	0	2	0	0	1
217	8	20	169	67	23.5	13	6	2	5	5	3	3	1	1	1	1	1	1	1	1	1	2	1	1	1	1	1	1	1	1	1	3	5	2		1	3	3	2	2	0	0	2	0	0	2	0	0	1
218	4	23	158	50	20.08	15	6	3	2	2	2	2	1	1	1	3	1	1	1	1	1	2	1	1	1	1	1	1	1	1	1	3	4	2		1	2	3	2	2	0	0	2	0	0	2	0	0	1
219	4	21	159	80	31.74	13	6	2	3	3	3	3	1	1	1	1	1	1	1	1	1	1	1	1	1	1	1	1	1	1	1	3	5	2		1	3	3	2	2	0	0	2	0	0	2	0	0	1
220	6	20	155	58	24.16	12	8	2	2	2	1	2	1	1	1	1	1	1	1	0	0		1	1	1	1	1	1	1	1	2	2	4	2		1	1	3	2	2	0	0	2	0	0	2	0	0	1
221	7	20	164	58	21.64	13	7	2	5	5	3	3	1	1	1	1	1	1	1	0	1	1	1	1	1	1	1	1	1	2	1	1	3	2		1	1	3	2	2	0	0	2	0	0	2	0	0	1
36	10	26	160	45	17.57	15	7	2	2	2	1	2	1	1	1	1	1	1	1	0	0		1	1	1	1	1	1	1	1	1	2	4	2		1	1	3	1	2	0	0	1	2	60	1	2	15	1
69	10	22	163	57	21.5	13	4	1	3	3	1	4	1	1	1	1	1	1	1	0	0		1	1	1	1	1	2	1	2	1	2	3	2		1	1	3	2	2	0	0	2	0	0	2	0	0	1
105	10	26	158	53	21.28	15	7	2	3	3	1	3	1	1	1	1	1	1	1	0	0		1	1	1	1	1	1	1	1	1	4	6	2		1	1	2	1	2	0	0	2	0	0	1	6	360	2
3	7	26	169	64.5	22.63	15	5	2	5	5	4	4	1	1	1	2	1	1	1	1	1	2	1	1	1	1	1	1	1	1	1	4	3	1	2	3	3	3	1	2	0	0	2	0	0	2	0	0	1
33	8	22	168	79	28.01	14	7	2	5	7	1	3	1	1	1	3	1	1	1	0	1	1	1	1	1	0	1	1	1	1	4	2	4	2		1	2	4	2	2	0	0	2	0	0	2	0	0	1
[truncated: 112 more columns]
