# Supplementary material for: A comparison of physical activity and nutrition in young women with and without primary dysmenorrhea
Source: F1000Res. 2018 Jan 16;7:59. [Version 1] doi: 10.12688/f1000research.12462.1 (PMC6117855; doi:10.12688/f1000research.12462.1)
Supplement: Supplementary file 2 [file f1000research-7-13494-s0001.tgz]

Archive with 1 entries (1 files):
- 4318aa2d-4d8e-4370-92c6-4d002ada3c1f.docx
